# Supplementary material for: Cost Analysis of Universal Screening vs. Risk Factor-Based Screening for Methicillin-Resistant Staphylococcus aureus (MRSA)
Source: PLoS One. 2016 Jul 27;11(7):e0159667. doi: 10.1371/journal.pone.0159667 (PMC4963093; doi:10.1371/journal.pone.0159667)
Supplement: S1 Dataset — (XLS) [file pone.0159667.s001.xls]

## Sheet: Micro Lab costs
Microbiology Lab Costs Associated with Universal Screening - source: Dr. Ramotar
MRSA PCR cost				Additional Lab Costs Associated with Program
supply cost	17.68
labour cost	2.24			Equipment
Total	19.92			SmartCyclers (x2)	$46 000/unit
				Centerfuge	$4 000
PCR + / Culture (New Pt)				Vortex & Heat Block	$1 000
supply cost	7.06
labour cost	9.53			Labour
Total	16.59			1.2 FTE Medical Lab Tech	$91 000/yr
				0.1 FTE Tech III	$6 000/yr
PCR + / Culture -
				Additional costs
Total	3.93			supplies	$18 000/yr
PCR + / Culture +				TOTAL
$19.92 + $16.59	36.51			$97 000 + $115 000/yr ($9 583/month)
				$97 000 + (20 x $9 583)	= $288 660
PCR + / Culture -
$19.92 + $3.93	23.85

## Sheet: Additional Costs
			Source
Administrative cost
Time to obtain specimen (min)	6		conterno
cost of nursing time/hr	34.98		ONA - updated 2010
cost of nursing time/culture	3.498
Cost of Contact Precautions
Material costs	new	old
cost of gowns	0.5	0.46	updated inflation (05 to 2010)	conterno
cost of gloves	0.15	0.14	updated inflation (05 to 2010)	conterno
cost of masks	0.13	0.12	updated inflation (05 to 2010)	conterno
No. of contacts / pt /day	50 /pt/day		conterno
Material cost CP / pt / day	39	36
Nursing costs per hour	34.98		up dated 2010 (by summing all tiers of nursing salary in 2010)		http://www.ona.org/faqs.html#f15
Time to put on CP (min)	1		conterno (NHS 3 min, Wernitz 3min, Herr 3 min )
No. of contacts /pt /day	50		conterno (Kim et al. 60, NHS 12, Wernitz 9.3, Herr 12)
Cost of nursing time / pt on CP / day	29.15
Cost of contact precautions / pt / day	68.15
Cost of lost revenue b/c private room use
per diem cost / room	220		updated 2010
Cost of lost revenue b/c blocked beds
cost / bed	180		updated 2010
Infection control time
cost per hour	41.07		updated by summing top 3 tiers of nursing salary for 2010 ($31.00 in Conterno paper)	top tiers (38.94+41.70+42.44=123.08 / 3 = 41.07)
time / new case of MRSA (min)	30		conterno
time / false + and known MRSA case (min)	15		conterno
cost of new case	20.54		conterno (up dated with new salary)
cost of false positive case	10.27		conterno (up dated with new salary)
Housekeeping Costs	new	old
cleaning regular room	42.62	39.08	conterno (updated with inflation from 05 to 2010)	62 min @ $24.04/hr + $7.61 material costs + 15 min supervisory cost ($26.52/hr)
cleaning isolation room	66.69	61.15	conterno (updated with inflation from 05 to 2010)	114 min @ $24.04/hr + $8.84 material costs + 15 min supervisory cost ($26.52/hr)
Difference	24.07	22.07	conterno (updated with inflation from 05 to 2010)	http://www.bankofcanada.ca/en/rates/inflation_calc.html
Hospital Stay costs
medical/surgical cost / day / pt (avg)	1219		Richard Ciavalgia (2010) - excl. newborns/obst.
ICU cost / day / pt (avg)	3346		Richard Ciavalgia
* average nursing cost for 2008/2009

## Sheet: ICU.Ward Costs
THE OTTAWA HOSPITAL - General Campus (Surgical Portfolio)
COST/DAY
Fiscal 2008/09
ICU Unit Cost/Day					Average Direct Cost/Day	Average Indirect Cost/Day	Average Total Cost/Day
ICU Med/Surg (ratio: 1:1) Nursing					2040.24	863.768	2904.01
OTHER (includes Labs, DI, Pharmacy, Allied Health, Patient Food Services etc)					308.56	133.188	441.749
TOTAL					2348.8	996.957	3345.76
Ratio = Nurse:Patient
THE OTTAWA HOSPITAL - General Campus
COST/DAY
Fiscal 2008/09
* Non - ICU Unit Cost/Day					Average Direct Cost/Day	Average Indirect Cost/Day	Average Total Cost/Day
WARD (Non-ICU) Nursing + Other					829	390	1219
* excludes Newborn and OBS patients
May 2010
Decision Support
Note: These are approximate cost estimates per day.

## Sheet: PRE
PRE									admitted
									76259
						screened						not screened
						0.292						0.708
						22271						53988
		negative							positive
		0.983							0.017				see 'TOH MRSA Universal' tab for % used from greyed out Nat data
		21893							378
true neg				false neg
0.98				0.02				new		prev known**
21455.1				437.86				0.5381		0.4619			see 'TOH MRSA Universal' tab for % used from greyed out Nat data
								203.402		174.598			**175 previously known go directly into isolation and have
													just PCR costs associated
							pos c/s		neg c/s^
							0.65		0.35
							132.211		0
					MRSA positive
					false neg								^ False positives have additional costs of isolation x 48 hrs
					437.86
			infected				colonized
			0.043				0.957
			18.828				419.032
					MRSA positive
					previously known
					174.598
			infected				colonized
			0.043				0.957
			7.50772				167.09
					MRSA positive
					new cases
					132.211
			infected				colonized
			0.043				0.957
			5.68508				126.526
	Total MRSA positives
	new cases	132.211
	prev known	174.598
	false neg	437.86
		744.669

## Sheet: POST
POST									admitted
									61782
						screened						not screened
						0.8387						0.1613
						51815						9967
		negative							positive
		0.9856							0.0144				see 'TOH MRSA Universal' tab for % used from greyed out Nat data
		51068							747
true neg				false neg
0.98				0.02				new		prev known**
50046.6				1021.36				0.5621		0.4379			see 'TOH MRSA Universal' tab for % used from greyed out Nat data
								420		327			** 327 previously known go directly into isolation and have
													just PCR costs associated
							pos c/s		neg c/s^
							0.65		0.35
							273		147
					MRSA positive
					false neg								^ False positives have additional costs of isolation x 48 hrs
					1021.36
			infected				colonized
			0.043				0.957
			43.9185				977.442
					MRSA positive
					previously known
					327
			infected				colonized
			0.043				0.957
			14.061				312.939
					MRSA positive
					new cases
					273
			infected				colonized
			0.043				0.957
			11.739				261.261
	Total MRSA positives
	new cases	273
	prev known	327
	false neg	1021.36
		1621.36

## Sheet: TOH MRSA Universal
			pre		post
			Jan06-Dec31/07		Jan08-Aug31/09
										conterno
	admissions (G,C,H)		76259		61782			see myOHDWcomply tab (general, civic, heart)		screen 19079
	# screened		22271	0.292044	51815	0.838675	51797	# / % of admissions screened		admit 45848
										0.416
	Natalie Oake - OHDW
	total MRSA screens		24009		53056			natalie's data (may incl. multiple screens per pt)
	screen pos		407	0.016952	765	0.0144187		used Nat's % as estimates to get % pos and % new
	new MRSA cases		219	0.538084	430	0.562092
	previously known MRSA		188	0.461916	335	0.437908		total screen pos - new cases	go directly into isolation, no c/s performed
	total screen pos		377.537		747.106			using nat's % (greyed out section) and # screened (line 5)
	new MRSA cases		203.147		419.942
	previously known MRSA		175		327.164
	false pos		71.1013		146.98			35% of new MRSA screens
	total MRSA pos		745.045		1621.13			new, previously known, false neg
	of new MRSA cases		203.147		419.942
	pos c/s		132.045		272.962			0.65
	neg c/s		71.1013		146.98			35% False Positives	additional cost of isolation and CP x 48 hrs
	of the False negatives		438		1021			see 'pre' and 'post' tabs
	infected		18.834		43.903			0.043
	colonized		419.166		977.097			0.957
	of the previously known		175		327
	infected		7.525		14.061			0.043
	colonized		167.475		312.939			0.957
	of the new cases		132.045		273			of the 203 new cases, only 132 are true positives
	infected		5.67795		11.739			0.043
	colonized		126.367		261.261			0.957
	false positives		71	per patient	147	per patient		those pos PCR / neg C/S
	lab cost / pt	23.85	1693.35	23.85	3505.95
	CP / pt / day	68.15	9677.3	136.3	20036.1		*corrected	assume these people placed in isolation x 48 hrs
	private room / pt / day	220	31240	440	64680
	infection control time/pt	10.27	729.17	10.27	1509.69
	housekeeping / pt	24.07	1708.97	24.07	3538.29			change rooms when positive, then found neg (no cost)
	blocked beds	180	12780	180	26460
	TOTAL	526.34	57828.8	814.49	119730	814.49
									economic' tab info below in yellow
	previously known infect		7.525		14.061
	lab cost / pt	19.92	149.898		280.095			17d					total all infected new + prev known
	LOS cost /pt / d	1219	155941		291386								costs
	private room / pt /d	220	28143.5		52588.1				for not screened prev known, would be				340870	(prev + new)
	CP / pt / day	68.15	8718.09		16290.4				total/pt minus screening cost 19.92				all cases
	infection control time/pt	10.27	77.2817		144.406				25698.5				13.203
	housekeeping / pt	66.69	501.842		937.728			isolation room clean on discharge
													total/pt
	TOTAL	1604.03	193531	25718.4	361627	25718.4							25817.7
	previously known col		167.475		312.939
	lab cost / pt	19.92	3336.1		6233.74				for not screened prev known, would be				total all colonized new + prev known
	private room / pt /d	220	294756		550773			NO LOS ASSOCIATED	total/pt minus screening cost 19.92				costs
	LOS cost / pt / d	0	0		0			assumed 8d	2382.16				732919
	CP / day / pt	68.15	91307.4		170614								call cases
	infection control time/pt	10.27	1719.97		3213.88								293.842
	housekeeping / pt	66.69	11168.9		20869.9			isolation room clean on discharge
													total/pt
	TOTAL	385.03	402288	2402.08	751705	2402.08							2494.26
	new infected		5.67795		11.739
	lab cost / pt	36.51	207.302		428.591
	LOS cost /pt / d	1219	117664		243267			17d
	private room / pt /d	220	21235.5		43903.9
	CP / pt / day	68.15	6578.19		13600.2
	infection control time/pt	20.54	116.625		241.119
	housekeeping / pt	24.07	136.668		282.558			when found positive	for not screened but new infected case
	housekeeping / pt	66.69	378.662		782.874			isolation room clean on discharge	would be total/pt minus screening cost 19.92
	blocked beds	180	1022.03		2113.02			assumed 1 day of blocked beds per new case	25929.4
	TOTAL	1834.96	147339	25949.4	304620	25949.4
	new colonized		126.367		261.261
	lab cost / pt	19.92	2517.24		5204.32
	private room / pt /d	220	222407		459819			NO LOS ASSOCIATED
	LOS cost / pt / d	0	0		0
	CP / day / pt	68.15	68895.5		142439
	infection control time/pt	20.54	2595.59		5366.3
	housekeeping / pt	24.07	3041.66		6288.55			clean when found positive and switches room	for not screened but new colonized case
	housekeeping / pt	66.69	8427.44		17423.5			isolation room clean on discharge	would be total/pt minus screening cost 19.92
	blocked beds	180	22746.1		47027			assumed 1 day of blocked beds per new case	2596.5
	TOTAL	599.37	330630	2616.42	683569	2616.42
	all other screens		21893		51068			those that were screened and are negative still incurred
	lab cost / pt	19.92	436109		1.01727e+06			lab costs
								pre (all screens - 378)
	TOTAL		436109	19.92	1.01727e+06	19.92		post (all screens - 747)
							pre-post
	OVERALL TOTAL		1.56773e+06		3.23852e+06		-1.6708e+06	per year cost (pre) 1 567 547.33/24 months = 65 314.47/month, = 783 773.64/year
								(post) 3 238 153.55/20 months = 161 907.68/month, = 1 942 892.16/year
	Breakdown of costs		Pre		Post		Difference
							pre-post
	Total LOS costs		273605		534653		-261049
	infected		273605		534653		-261049
	colonized		0		0		0
	Total Lab Costs**		444012		1.03293e+06		-588915
	infected		357.2		708.686		-351.486	total lab costs include negative screen costs
	colonized		5853.34		11438.1		-5584.72
	Total CP Costs**		185176		362981		-177804
	infected		15296.3		29890.6		-14594.3
	colonized		160203		313054		-152851
	Total Housekeeping**		25364.2		50123.4		-24759.2
	infected		1017.17		2003.16		-985.987
	colonized		22638		44582		-21943.9
	Private Room**		597782		1171764		-573982
	infected		49379		96492		-47113
	colonized		517163		1010592		-493429
	Total Control Costs**		808322		1.58487e+06		-776546	(Private room + housekeeping + CP)
	infected		65692.5		128386		-62693.3
	colonized		700004		1.36823e+06		-668224
	^may include multiple screens per pt
	**will not add up to total due to false positive costs and negative screens

## Sheet: economic
PT BASED
	state	cost / pt	pre prob	post prob	pre cost	post cost		endpoint label
	screened MRSA neg - discharged	19.92	0.261142	0.756412	5.20195	15.0677		P37
	screened MRSA neg - death	19.92	0.00891178	0.0258134	0.177523	0.514204		P38
	screened false neg - infected - death	19.92	3.0963e-05	8.9686e-05	0.000616783	0.00178654		P41
	screened false neg - infected - discharge	19.92	0.000207214	0.000600206	0.0041277	0.0119561		P42
	screened false neg - colonized - death	19.92	0.000174927	0.000506686	0.00348455	0.0100932		P43
	screened false neg - colonized - discharge	19.92	0.0051259	0.0148474	0.102108	0.295761		P44
	screened posPCR - neg C/S - discharge	811.97	0.00441677	0.0127934	3.58629	10.3879		P47
	screened posPCR - neg C/S - death	811.97	0.000150728	0.00043659	0.122386	0.354498		P48
	not screened - MRSAneg - no acquis. - discharge	0	0.650073	0.146495	0	0		P47
	not screened - MRSAneg - no acquis. - death	0	0.0221845	0.00499933	0	0		P48
	not screened - unknown - infected - death	0	7.30278e-05	1.6457e-05	0	0		P53
	not screened - unknown - infected - discharge	0	0.000488724	0.000110135	0	0		P54
	not screened - unknown - colonized - death	0	0.000412574	9.29745e-05	0	0		P55
	not screened - unknown - colonized - discharge	0	0.0120897	0.00272443	0	0		P56
	screened - neg - true neg - acquire - infected - death	25949.4	7.58594e-06	2.19731e-05	0.19685	0.570187		P59
	screened neg- true neg - acquire - infected - discharge	25949.4	5.07674e-05	0.00014705	1.31738	3.81587		P60
	screened neg - true neg - acquire - colonized - death	2616.42	4.28572e-05	0.000124138	0.112132	0.324797		P61
	screened neg - true neg - acquire - colonized - discharge	2616.42	0.00125584	0.00363762	3.28582	9.51754		P62
	screened - pos - pos C/S - infected - death	25819.5	4.74172e-05	0.000137346	1.22429	3.54621		P59
	screened - pos - pos C/S - infected - discharge	25819.5	0.00031733	0.000919164	8.1933	23.7323		P60
	screened - pos - pos C/S - colonized - death	2494.26	0.000267886	0.000775945	0.668176	1.93541		P61
	screened - pos - pos C/S - colonized - discharge	2494.26	0.00784987	0.0227375	19.5796	56.7133		P62
	not screened - neg - acquire - infected - death	25929.4	1.8884e-05	4.25556e-06	0.489652	0.110344		P59
	not screened - neg - acquire - infected - discharge	25929.4	0.000126378	2.84795e-05	3.2769	0.738457		P60
	not screened - neg - acquire - colonized - death	2596.5	0.000106686	2.4042e-05	0.277011	0.062425		P61
	not screened - neg - acquire - colonized - discharge	2596.5	0.00312623	0.000704503	8.11726	1.82924		P62
	not screened - known - infected - death	25698.5	0.000119067	2.6832e-05	3.05984	0.689542		P59
	not screened - known - infected - discharge	25698.5	0.000796833	0.000179568	20.4774	4.61463		P60
	not screened - known - colonized - death	2382.16	0.000672675	0.000151589	1.60242	0.361109		P61
	not screened - known - colonized - discharge	2382.16	0.0197114	0.00444201	46.9558	10.5816		P62
	TOTAL		1	1	128.032	145.787		pre=post
								-17.7545
POP BASED
	state	cost / pt	pre prob	post prob	pre cost	post cost
	Admitted - MRSAneg - remain neg - discharge		0.074664	0.074664
	Admitted - MRSAneg - remain neg - death		0.002548	0.002548
	Not admitted - MRSA negative		0.912456	0.912456
	Not admitted - MRSA positive		0.007544	0.007544
	Admitted - MRSApos - Infected - Death		0.000118253	0.000118253
	Admitted - MRSApos - Infected - Readmit		0.000282903	0.000282903
	Admitted - MRSApos - Infected - Not Readmit		0.00029445	0.00029445
	Admitted - MRSApos - Colonized - remain - Discharge		0.000512239	0.000512239
	Admitted - MRSApos - colonized - remain - death		1.74808e-05	1.74808e-05
	Admitted - MRSApos - colonized - no longer - discharge		0.00151111	0.00151111
	Admitted - MRSApos - colonized - no longer - death		5.15682e-05	5.15682e-05
	TOTAL		1	1
	see yellow highlighted areas on 'TOH MRSA Universal' tab

## Sheet: myOHDWcomply
	year	month	sum_comply	count
	2006	1	769	3560
	2006	2	715	3137
	2006	3	891	3513
	2006	4	683	3083
	2006	5	814	3473
	2006	6	793	3446
	2006	7	632	2985
	2006	8	704	3132
	2006	9	798	3211
	2006	10	988	3297
	2006	11	1014	3196
	2006	12	917	3107
	2007	1	901	3175
	2007	2	846	2923
	2007	3	927	3155
	2007	4	920	3059
	2007	5	1078	3377
	2007	6	1016	3135
	2007	7	1154	3005
	2007	8	1130	3015
	2007	9	1107	3076
	2007	10	1108	3020
	2007	11	1212	3198
	2007	12	1154	2981
			22271	76259	29.2044
	2008	1	1653	3072
	2008	2	2333	2880
	2008	3	2431	2939
	2008	4	2585	3065
	2008	5	2645	3204
	2008	6	2507	3008
	2008	7	2469	2920
	2008	8	2440	2865
	2008	9	2714	3160
	2008	10	2778	3145
	2008	11	2598	2965
	2008	12	2651	3052
	2009	1	2645	3064
	2009	2	2377	2812
	2009	3	2855	3323
	2009	4	2731	3145
	2009	5	2891	3334
	2009	6	2854	3363
	2009	7	2830	3217
	2009	8	2828	3249					not screened
			51815	61782	83.8675				9967

## Sheet: PT Based prob
Pt Based Population
	POST		PRE
										original
Probabilities
Screened	0.84		0.29							0.84
Not screened	0.16		0.71							0.16
Negative PCR	0.955		0.955							0.955
Positive PCR	0.045		0.045			change to 4.5% - Dr. Roth e-mail 26/04/2010				0.045
True Negative	0.98		0.98			done				0.98
False Negative	0.02		0.02							0.02
Positive Culture	0.65		0.65							0.65
Negative Culture	0.35		0.35							0.35
acquire MRSA	0.005		0.005		*see next sheet					0.005
do not acquire MRSA	0.995		0.995							0.995
death (infected)	0.13		0.13							0.13
discharge (infected)	0.87		0.87							0.87
death (colonized)	0.033		0.033							0.033
discharge (colonized)	0.967		0.967							0.967
mrsa negative (not screened)	0.9516		0.9516							0.9516
known mrsa positive (not screened)	0.03		0.03							0.03
unknown mrsa positive (not screened)	0.0184		0.0184							0.0184
infected	0.043		0.043			change to 4.3% - done				0.043
colonized	0.957		0.957							0.957
Endpoints
Screened - negPCR - do not acquire MRSA - discharged
(P26*P28*P33*P35*P37)
Screened	0.84		0.29
negative PCR	0.955		0.955
true negative	0.98		0.98
do not acquire MRSA	0.995		0.995
discharged	0.967		0.967
	0.756412		0.261142
Screened - negPCR - do not aquire MRSA - death
(P26*P28*P33*P35*P38)
Screened	0.84		0.29
negative PCR	0.955		0.955
true negative	0.98		0.98
do not acquire MRSA	0.995		0.995
death	0.033		0.033
	0.0258134		0.00891178
Screened - negPCR - false neg - infected - death
(P26*P28*P34*P40*P41)
screened	0.84		0.29
negative PCR	0.955		0.955
false neg	0.02		0.02
infected	0.043		0.043
death	0.13		0.13
	8.9686e-05		3.0963e-05
Screened - negPCR - false neg - infected - discharge
(P26*P28*P34*P40*P42)
screened	0.84		0.29
negative PCR	0.955		0.955
false neg	0.02		0.02
infected	0.043		0.043
discharge	0.87		0.87
	0.000600206		0.000207214
Screened - negPCR - false neg - colonized - death
(P26*P28*P34*P39*P43)
screened	0.84		0.29
negative PCR	0.955		0.955
false neg	0.02		0.02
colonized	0.957		0.957
death	0.033		0.033
	0.000506686		0.000174927
Screened - negPCR - false neg - colonized - death
(P26*P28*P34*P39*P44)
screened	0.84		0.29
negative PCR	0.955		0.955
false neg	0.02		0.02
colonized	0.957		0.957
discharge	0.967		0.967
	0.0148474		0.0051259
Screened - posPCR - negC/S - discharge
(P26*P29*P46*P47)
screened	0.84		0.29
positive PCR	0.045		0.045
negative C/S	0.35		0.35
discharge	0.967		0.967
	0.0127934		0.00441677
Screened - posPCR - negC/S - death
(P26*P29*P46*P48)
screened	0.84		0.29
positive PCR	0.045		0.045
negative C/S	0.35		0.35
death	0.033		0.033
	0.00043659		0.000150728
Not screened - MRSA neg - do not acquire - discharge
(P47*P30*P49*P47)
not screened	0.16		0.71
MRSA negative	0.9516		0.9516
do not acquire MRSA	0.995		0.995
discharge	0.967		0.967
	0.146495		0.650073
Not screened - MRSA neg - do not acquire - death
(P47*P30*P49*P48)
not screened	0.16		0.71
MRSA negative	0.9516		0.9516
do not acquire MRSA	0.995		0.995
death	0.033		0.033
	0.00499933		0.0221845
Not screened - unknown MRSA - infected - death
(P27*P32*P51*P53)
not screened	0.16		0.71
unknown MRSA	0.0184		0.0184
infected	0.043		0.043
death	0.13		0.13
	1.6457e-05		7.30278e-05
Not screened - unknown MRSA - infected - discharge
(P27*P32*P51*P54)
not screened	0.16		0.71
unknown MRSA	0.0184		0.0184
infected	0.043		0.043
discharge	0.87		0.87
	0.000110135		0.000488724
Not screened - unknown MRSA - colonized - death
(P27*P32*P52*P55)
not screened	0.16		0.71
unknown MRSA	0.0184		0.0184
colonized	0.957		0.957
death	0.033		0.033
	9.29745e-05		0.000412574
Not screened - unkonwn MRSA - colonized - discharge
(P27*P32*P52*P56)
not screened	0.16		0.71
unknown MRSA	0.0184		0.0184
colonized	0.957		0.957
discharge	0.967		0.967
	0.00272443		0.0120897
screened - neg - true neg - acquire - infected - death
(P26*P28*P33*P36*P57*P59)
screened	0.84		0.29
negative MRSA PCR	0.955		0.955
true negative MRSA	0.98		0.98
acquire MRSA	0.005		0.005
infected	0.043		0.043
death	0.13		0.13
	2.19731e-05		7.58594e-06
screened - neg- true neg - acquire - infected - discharge
(P26*P28*P33*P36*P57*P60)
screened	0.84		0.29
negative MRSA PCR	0.955		0.955
true negative MRSA	0.98		0.98
acquire MRSA	0.005		0.005
infected	0.043		0.043
discharge	0.87		0.87
	0.00014705		5.07674e-05
screened - neg - true neg - acquire - colonized - death
(P26*P28*P33*P36*P58*P61)
screened	0.84		0.29
negative MRSA PCR	0.955		0.955
true negative MRSA	0.98		0.98
acquire MRSA	0.005		0.005
colonized	0.957		0.957
death	0.033		0.033
	0.000124138		4.28572e-05
screened - neg - true neg - acquire - colonized - discharg
(P26*P28*P33*P36*P58*P62)
screened	0.84		0.29
negative MRSA PCR	0.955		0.955
true negative MRSA	0.98		0.98
acquire MRSA	0.005		0.005
colonized	0.957		0.957
discharge	0.967		0.967
	0.00363762		0.00125584
screened - pos - pos c/s - infected - death
(P26*P29*P45*P57*P59)
screened	0.84		0.29
positive PCR	0.045		0.045
positive C/S	0.65		0.65
infected	0.043		0.043
death	0.13		0.13
	0.000137346		4.74172e-05
screened - pos - pos c/s - infected - discharge
(P26*P29*P45*P57*P60)
screened	0.84		0.29
positive PCR	0.045		0.045
positive C/S	0.65		0.65
infected	0.043		0.043
discharge	0.87		0.87
	0.000919164		0.00031733
screened - pos - pos c/s - colonized - death
(P26*P29*P45*P58*P61)
screened	0.84		0.29
positive PCR	0.045		0.045
positive C/S	0.65		0.65
colonized	0.957		0.957
death	0.033		0.033
	0.000775945		0.000267886
screened - pos - pos c/s - colonized - discharge
(P26*P29*P45*P58*P62)
screened	0.84		0.29
positive PCR	0.045		0.045
positive C/S	0.65		0.65
colonized	0.957		0.957
discharge	0.967		0.967
	0.0227375		0.00784987
not screened - neg - acquire - infected - death
(P27*P30*P50*P57*P59)
not screened	0.16		0.71
MRSA negative	0.9516		0.9516
acquire	0.005		0.005
infected	0.043		0.043
death	0.13		0.13
	4.25556e-06		1.8884e-05
not screened - neg - acquire - infected - discharge
(P27*P30*P50*P57*P60)
not screened	0.16		0.71
MRSA negative	0.9516		0.9516
acquire	0.005		0.005
infected	0.043		0.043
discharge	0.87		0.87
	2.84795e-05		0.000126378
not screened - neg - acquire - colonized - death
(P27*P30*P50*P58*P61)
not screened	0.16		0.71
MRSA negative	0.9516		0.9516
acquire	0.005		0.005
colonized	0.957		0.957
death	0.033		0.033
	2.4042e-05		0.000106686
not screened - neg - acquire - colonized - discharge
(P27*P30*P50*P58*P62)
not screened	0.16		0.71
MRSA negative	0.9516		0.9516
acquire	0.005		0.005
colonized	0.957		0.957
discharge	0.967		0.967
	0.000704503		0.00312623
not screened - known - infected - death
(P27*P31*P57*P59)
not screened	0.16		0.71
known MRSA positive	0.03		0.03
infected	0.043		0.043
death	0.13		0.13
	2.6832e-05		0.000119067
not screened - known - infected - discharge
(P27*P31*P57*P60)
not screened	0.16		0.71
known MRSA positive	0.03		0.03
infected	0.043		0.043
discharge	0.87		0.87
	0.000179568		0.000796833
not screened - known - colonized - death
(P27*P31*P58*P61)
not screened	0.16		0.71
known MRSA positive	0.03		0.03
colonized	0.957		0.957
death	0.033		0.033
	0.000151589		0.000672675
not screened - known - colonized - discharge
(P27*P31*P58*P62)
not screened	0.16		0.71
known MRSA positive	0.03		0.03
colonized	0.957		0.957
discharge	0.967		0.967
	0.00444201		0.0197114
TOTAL	1		1

## Sheet: bacteremia rate
		year	month	TotalmrsaBactHosp	TotalmrsaHosp
		2006	1	0	6
		2006	2	1	6
		2006	3	0	14
		2006	4	1	13
		2006	5	1	13
		2006	6	0	4
		2006	7	0	11
		2006	8	2	30
		2006	9	0	16
		2006	10	0	22
		2006	11	1	15
		2006	12	0	15
		2007	1	1	6
		2007	2	1	9
		2007	3	1	15
		2007	4	0	10
		2007	5	0	11
		2007	6	1	20
		2007	7	0	13
		2007	8	0	21
		2007	9	0	11
		2007	10	1	16
		2007	11	1	17
		2007	12	2	9
PRE	TOTAL			14	323	0.0433437
		2008	1	1	17
		2008	2	0	10
		2008	3	1	17
		2008	4	1	12
		2008	5	1	14
		2008	6	0	6
		2008	7	0	21
		2008	8	2	22
		2008	9	0	13
		2008	10	0	25
		2008	11	0	19
		2008	12	1	30
		2009	1	0	22
		2009	2	0	7
		2009	3	2	12
		2009	4	2	10
		2009	5	1	13
		2009	6	0	11
		2009	7	1	17
		2009	8	1	23
POST	TOTAL			14	321	0.0436137
OVERALL	TOTAL			28	644	0.0434783

[truncated: 24 more sheets: sensitivity - screen 95%, sensitivity - screen 75%, sensitivity - PCR neg 99%, sensitivity - PCR neg 94%, sensitivity - PCR neg 98%, sensitivity - PCR neg 97%, sensitivity - PCR neg 92%, sensitivity - PCR neg 90%, sensitivity - true neg 99%, sensitivity - true neg 95%, sensitivity - pos cult 50%, sensitivity - pos cult 60%, sensitivity - pos cult 70%, sensitivity - pos cult 80%, sensitivity - acquire 1%, sensitivity - aquire 0.25%, sensitivity - infect death 20%, sensitivity - infect death 6%, sensitivity - colon death 1.6%, sensitivity - colon death 5% …]
